# Supplementary material for: Comparison of functional-oil blend and anticoccidial antibiotics effects on performance and microbiota of broiler chickens challenged by coccidiosis
Source: PLoS One. 2022 Jul 6;17(7):e0270350. doi: 10.1371/journal.pone.0270350 (PMC9258845; doi:10.1371/journal.pone.0270350)
Supplement: S2 Table — (XLSX) [file pone.0270350.s005.xlsx]

## Sheet: stats
Sample_id	Sample	input	filtered	percentage of input passed filter	denoised	merged	percentage of input merged	non-chimeric	percentage of input non-chimeric	non-rare
200325168586-1-1-1	Control_42_days	41924	34174	81.51	27786	18944	45.19	9993	23.84	9993
200325168587-1-1-1	Control_42_days	60898	49829	81.82	41936	32873	53.98	19009	31.21	19009
200325168588-1-1-1	Control_42_days	46195	37425	81.02	30430	22067	47.77	14867	32.18	14863
200325168589-1-1-1	Control_42_days	72975	59938	82.13	50815	43028	58.96	28522	39.08	28520
200325168590-1-1-1	Control_42_days	120097	98585	82.09	88718	75365	62.75	30468	25.37	30447
200325168591-1-1-1	Control_42_days	249797	205015	82.07	182961	141862	56.79	52512	21.02	52448
200325168592-1-1-1	Control_42_days	253940	207134	81.57	193510	165886	65.32	37232	14.66	37158
200325168593-1-1-1	Control_42_days	301204	247989	82.33	223041	186189	61.81	41208	13.68	41179
200325168594-1-1-1	Control_42_days	195673	160881	82.22	144867	118145	60.38	46356	23.69	46342
200325168595-1-1-1	Control_42_days	189488	155467	82.05	140194	117014	61.75	35058	18.50	35025
200325168596-1-1-1	Control_42_days	150366	122861	81.71	114838	95193	63.31	23592	15.69	23549
200325168597-1-1-1	Control_42_days	185055	152171	82.23	136034	107648	58.17	40060	21.65	39997
200325168598-1-1-1	CNSL-CO_0.5_42_days	251891	205694	81.66	184513	148280	58.87	54404	21.60	54342
200325168599-1-1-1	CNSL-CO_0.5_42_days	98762	81278	82.30	74130	61308	62.08	25457	25.78	25442
200325168600-1-1-1	CNSL-CO_0.5_42_days	284972	232196	81.48	218988	190185	66.74	39207	13.76	39133
200325168601-1-1-1	CNSL-CO_0.5_42_days	247262	200640	81.14	179433	149956	60.65	45137	18.25	45108
200325168602-1-1-1	CNSL-CO_0.5_42_days	84796	68505	80.79	56758	44141	52.06	21061	24.84	21054
200325168603-1-1-1	CNSL-CO_0.5_42_days	58538	46935	80.18	40145	30257	51.69	15940	27.23	15908
200325168604-1-1-1	CNSL-CO_0.5_42_days	62944	51630	82.03	44671	32743	52.02	21743	34.54	21736
200325168605-1-1-1	CNSL-CO_0.5_42_days	82761	67789	81.91	58398	45781	55.32	22618	27.33	22618
200325168606-1-1-1	CNSL-CO_0.5_42_days	72337	57077	78.90	50633	42709	59.04	15471	21.39	15460
200325168607-1-1-1	CNSL-CO_0.5_42_days	72504	58840	81.15	50732	33958	46.84	18438	25.43	18430
200325168608-1-1-1	CNSL-CO_0.5_42_days	82560	66752	80.85	57703	45267	54.83	20636	25.00	20575
200325168609-1-1-1	CNSL-CO_0.5_42_days	100383	80223	79.92	73566	52212	52.01	17388	17.32	17360
200325168610-1-1-1	CNSL-CO_0.75_42_days	180898	146667	81.08	137482	116756	64.54	32632	18.04	32632
200325168611-1-1-1	CNSL-CO_0.75_42_days	225339	180092	79.92	171765	154184	68.42	28762	12.76	28686
200325168612-1-1-1	CNSL-CO_0.75_42_days	120516	96119	79.76	89629	70639	58.61	21743	18.04	21743
200325168613-1-1-1	CNSL-CO_0.75_42_days	106240	84773	79.79	76214	58080	54.67	28602	26.92	28590
200325168614-1-1-1	CNSL-CO_0.75_42_days	222371	177226	79.70	167516	137159	61.68	38669	17.39	38669
200325168615-1-1-1	CNSL-CO_0.75_42_days	203170	164116	80.78	145032	106760	52.55	49630	24.43	49630
200325168616-1-1-1	CNSL-CO_0.75_42_days	162953	132270	81.17	120657	92439	56.73	32008	19.64	31984
200325168617-1-1-1	CNSL-CO_0.75_42_days	121166	96220	79.41	86212	66967	55.27	21709	17.92	21672
200325168618-1-1-1	CNSL-CO_0.75_42_days	43498	35363	81.30	28125	17800	40.92	12195	28.04	12178
200325168619-1-1-1	CNSL-CO_0.75_42_days	36395	29523	81.12	24667	18106	49.75	8400	23.08	8400
200325168620-1-1-1	CNSL-CO_0.75_42_days	31716	25735	81.14	20809	14889	46.94	8465	26.69	8465
200325168621-1-1-1	CNSL-CO_0.75_42_days	44673	35343	79.11	31322	21926	49.08	9524	21.32	9429
200325168622-1-1-1	CNSL-CO_1.00_42_days	25626	20707	80.80	16596	11429	44.6	7094	27.68	7094
200325168623-1-1-1	CNSL-CO_1.00_42_days	40066	32302	80.62	27935	19543	48.78	7528	18.79	7528
200325168624-1-1-1	CNSL-CO_1.00_42_days	42933	33679	78.45	29030	19259	44.86	11376	26.50	11376
200325168625-1-1-1	CNSL-CO_1.00_42_days	49566	39803	80.30	35664	26053	52.56	11904	24.02	11899
200325168626-1-1-1	CNSL-CO_1.00_42_days	112598	90265	80.17	79900	58087	51.59	25351	22.51	25335
200325168627-1-1-1	CNSL-CO_1.00_42_days	108586	85875	79.08	82426	68504	63.09	19834	18.27	19813
200325168628-1-1-1	CNSL-CO_1.00_42_days	47729	38266	80.17	31228	22514	47.17	13227	27.71	13227
200325168629-1-1-1	CNSL-CO_1.00_42_days	69228	55009	79.46	47936	34816	50.29	20324	29.36	20324
200325168630-1-1-1	CNSL-CO_1.00_42_days	49641	39252	79.07	32356	23363	47.06	14239	28.68	14237
200325168631-1-1-1	CNSL-CO_1.00_42_days	82014	65739	80.16	56213	40509	49.39	23035	28.09	23027
200325168632-1-1-1	CNSL-CO_1.00_42_days	90566	72234	79.76	63073	49538	54.7	22651	25.01	22651
200325168633-1-1-1	CNSL-CO_1.00_42_days	29248	23272	79.57	21736	15030	51.39	6602	22.57	6602
200325168634-1-1-1	Enramycin_42_days	98813	77531	78.46	70300	53323	53.96	22170	22.44	22170
200325168635-1-1-1	Enramycin_42_days	97274	76818	78.97	71531	55998	57.57	26059	26.79	26042
200325168636-1-1-1	Enramycin_42_days	79305	64629	81.49	55579	45162	56.95	22152	27.93	22152
200325168637-1-1-1	Enramycin_42_days	51973	41690	80.21	37036	25142	48.38	16382	31.52	16382
200325168638-1-1-1	Enramycin_42_days	37611	30319	80.61	27467	21421	56.95	8722	23.19	8709
200325168639-1-1-1	Enramycin_42_days	47645	37337	78.36	32169	20074	42.13	11063	23.22	11051
200325168640-1-1-1	Enramycin_42_days	42839	33808	78.92	28098	22443	52.39	8648	20.19	8648
200325168641-1-1-1	Enramycin_42_days	59589	47774	80.17	43320	29916	50.2	15325	25.72	15325
200325168642-1-1-1	Enramycin_42_days	96949	77698	80.14	74506	64624	66.66	21520	22.20	21520
200325168643-1-1-1	Enramycin_42_days	98152	78350	79.83	70130	57115	58.19	24093	24.55	24063
200325168644-1-1-1	Enramycin_42_days	87594	70942	80.99	65598	55994	63.92	21684	24.76	21684
200325168645-1-1-1	Enramycin_42_days	97184	78955	81.24	68363	51463	52.95	28104	28.92	28104
200325168646-1-1-1	Virginiamycin_42_days	89723	72558	80.87	64930	47376	52.8	21918	24.43	21918
200325168647-1-1-1	Virginiamycin_42_days	36658	29682	80.97	25310	18990	51.8	13046	35.59	13046
200325168648-1-1-1	Virginiamycin_42_days	72400	57316	79.17	51310	40538	55.99	25950	35.84	25950
200325168649-1-1-1	Virginiamycin_42_days	34736	27536	79.27	23936	18239	52.51	8203	23.62	8203
200325168650-1-1-1	Virginiamycin_42_days	39252	31512	80.28	26791	19250	49.04	9846	25.08	9846
200325168651-1-1-1	Virginiamycin_42_days	37897	29978	79.10	26446	17625	46.51	5106	13.47	5088
200325168652-1-1-1	Virginiamycin_42_days	35110	27454	78.19	23949	21198	60.38	7167	20.41	7167
200325168653-1-1-1	Virginiamycin_42_days	63514	51508	81.10	44443	32914	51.82	16000	25.19	16000
200325168654-1-1-1	Virginiamycin_42_days	26960	21307	79.03	20214	17039	63.2	5016	18.61	5016
200325168655-1-1-1	Virginiamycin_42_days	74303	59289	79.79	52967	42138	56.71	26224	35.29	26222
200325168656-1-1-1	Virginiamycin_42_days	44194	35157	79.55	31028	25053	56.69	7919	17.92	7919
200325168657-1-1-1	Virginiamycin_42_days	128107	102158	79.74	96920	79221	61.84	29122	22.73	29122
200325168658-1-1-1	Tylosin_42_days	95900	75747	78.99	68636	45689	47.64	20360	21.23	20328
200325168659-1-1-1	Tylosin_42_days	92193	73852	80.11	62829	47596	51.63	20028	21.72	20002
200325168660-1-1-1	Tylosin_42_days	116263	93139	80.11	78050	60049	51.65	32433	27.90	32417
200325168661-1-1-1	Tylosin_42_days	139909	112800	80.62	105181	83969	60.02	21381	15.28	21381
200325168662-1-1-1	Tylosin_42_days	190389	152396	80.04	137943	99738	52.39	36552	19.20	36552
200325168663-1-1-1	Tylosin_42_days	232573	185003	79.55	170346	134785	57.95	42173	18.13	42149
200325168664-1-1-1	Tylosin_42_days	162859	130732	80.27	118505	92124	56.57	33033	20.28	33024
200325168665-1-1-1	Tylosin_42_days	183535	148621	80.98	133600	109111	59.45	37578	20.47	37526
200325168666-1-1-1	Tylosin_42_days	34362	28124	81.85	24655	19819	57.68	11192	32.57	11192
200325168667-1-1-1	Tylosin_42_days	24923	20001	80.25	17940	12998	52.15	4969	19.94	4969
200325168668-1-1-1	Tylosin_42_days	24456	19862	81.22	17188	12431	50.83	6195	25.33	6195
200325168669-1-1-1	Tylosin_42_days	78570	63996	81.45	58774	49089	62.48	22186	28.24	22173
200924160934-1-1-1	Control_28_days	20802	16212	77.93	14514	10624	51.07	6208	29.84	6208
200924160935-1-1-1	Control_28_days	112344	87751	78.11	83532	72812	64.81	23887	21.26	23868
200924160936-1-1-1	Control_28_days	14764	11436	77.46	9613	7245	49.07	3574	24.21	3574
200924160937-1-1-1	Control_28_days	76337	59797	78.33	55826	49075	64.29	16047	21.02	16047
200924160938-1-1-1	Control_28_days	196570	155029	78.87	148255	131057	66.67	34001	17.30	33952
200924160939-1-1-1	Control_28_days	137579	109618	79.68	106510	94823	68.92	28998	21.08	28998
200924160940-1-1-1	Control_28_days	273252	219365	80.28	209701	188558	69.01	45318	16.58	45302
200924160941-1-1-1	Control_28_days	173020	135893	78.54	132629	118398	68.43	26217	15.15	26217
200924160942-1-1-1	Control_28_days	32456	25413	78.30	22804	19698	60.69	5723	17.63	5723
200924160943-1-1-1	Control_28_days	124277	99666	80.20	88346	66398	53.43	28689	23.08	28674
200924160944-1-1-1	Control_28_days	25501	20185	79.15	17455	14520	56.94	8883	34.83	8883
200924160945-1-1-1	Control_28_days	56309	43788	77.76	40378	33124	58.83	10999	19.53	10999
200924160946-1-1-1	CNSL-CO_0.5_28_days	45873	36477	79.52	33387	28216	61.51	13653	29.76	13651
200924160947-1-1-1	CNSL-CO_0.5_28_days	37779	29850	79.01	26092	19669	52.06	10583	28.01	10583
200924160948-1-1-1	CNSL-CO_0.5_28_days	45698	34977	76.54	32885	27028	59.14	15979	34.97	15979
200924160949-1-1-1	CNSL-CO_0.5_28_days	235195	188902	80.32	174856	147085	62.54	44705	19.01	44675
200924160950-1-1-1	CNSL-CO_0.5_28_days	234124	183510	78.38	176338	161188	68.85	37273	15.92	37273
200924160951-1-1-1	CNSL-CO_0.5_28_days	221989	175420	79.02	167377	148118	66.72	32758	14.76	32739
200924160952-1-1-1	CNSL-CO_0.5_28_days	79824	62154	77.86	59148	48164	60.34	15612	19.56	15612
200924160953-1-1-1	CNSL-CO_0.5_28_days	77288	58981	76.31	55826	47683	61.7	16916	21.89	16916
200924160954-1-1-1	CNSL-CO_0.5_28_days	39818	30678	77.05	27823	22172	55.68	8458	21.24	8458
200924160955-1-1-1	CNSL-CO_0.5_28_days	58662	46212	78.78	42326	32276	55.02	10306	17.57	10290
200924160956-1-1-1	CNSL-CO_0.5_28_days	54190	42417	78.27	39731	31459	58.05	15322	28.27	15322
200924160957-1-1-1	CNSL-CO_0.5_28_days	62793	49584	78.96	46281	32041	51.03	12925	20.58	12925
200924160958-1-1-1	CNSL-CO_0.75_28_days	24970	19232	77.02	16861	12863	51.51	6469	25.91	6469
200924160959-1-1-1	CNSL-CO_0.75_28_days	17064	13226	77.51	11299	9352	54.81	5681	33.29	5681
200924160960-1-1-1	CNSL-CO_0.75_28_days	17409	13863	79.63	12277	9812	56.36	3811	21.89	3811
200924160961-1-1-1	CNSL-CO_0.75_28_days	27916	21822	78.17	19387	14162	50.73	3763	13.48	3763
200924160962-1-1-1	CNSL-CO_0.75_28_days	26098	20544	78.72	17969	14317	54.86	4129	15.82	4129
200924160963-1-1-1	CNSL-CO_0.75_28_days	43287	33772	78.02	30617	26816	61.95	5790	13.38	5790
200924160964-1-1-1	CNSL-CO_0.75_28_days	200334	156127	77.93	147365	132330	66.05	22856	11.41	22848
200924160965-1-1-1	CNSL-CO_0.75_28_days	168195	133585	79.42	127811	107823	64.11	28097	16.71	28062
200924160966-1-1-1	CNSL-CO_0.75_28_days	47362	37600	79.39	34668	27629	58.34	10008	21.13	10008
200924160967-1-1-1	CNSL-CO_0.75_28_days	51290	40681	79.32	35733	21998	42.89	12997	25.34	12997
200924160968-1-1-1	CNSL-CO_0.75_28_days	24076	19022	79.01	15732	10713	44.5	5882	24.43	5869
200924160969-1-1-1	CNSL-CO_0.75_28_days	35930	28853	80.30	26051	19358	53.88	9394	26.15	9394
200924160970-1-1-1	CNSL-CO_1.00_28_days	48823	38461	78.78	35359	30488	62.45	7833	16.04	7824
200924160971-1-1-1	CNSL-CO_1.00_28_days	31989	25470	79.62	23240	19029	59.49	9307	29.09	9297
200924160972-1-1-1	CNSL-CO_1.00_28_days	205903	161172	78.28	154949	139654	67.83	22966	11.15	22880
200924160973-1-1-1	CNSL-CO_1.00_28_days	187432	147764	78.84	137869	117197	62.53	32246	17.20	32231
200924160974-1-1-1	CNSL-CO_1.00_28_days	27954	22221	79.49	18618	13461	48.15	8086	28.93	8086
200924160975-1-1-1	CNSL-CO_1.00_28_days	43548	33727	77.45	30810	25036	57.49	11668	26.79	11668
200924160976-1-1-1	CNSL-CO_1.00_28_days	19663	15316	77.89	12642	9102	46.29	2350	11.95	2350
200924160977-1-1-1	CNSL-CO_1.00_28_days	30759	24340	79.13	21370	15252	49.59	5648	18.36	5648
200924160978-1-1-1	CNSL-CO_1.00_28_days	4991	3865	77.44	3172	2175	43.58	969	19.41	969
200924160979-1-1-1	CNSL-CO_1.00_28_days	84776	66737	78.72	61165	51453	60.69	20355	24.01	20355
200924160980-1-1-1	CNSL-CO_1.00_28_days	16615	12919	77.76	11123	6977	41.99	5091	30.64	5091
200924160981-1-1-1	CNSL-CO_1.00_28_days	85743	67446	78.66	63436	51056	59.55	19314	22.53	19314
200924160982-1-1-1	Enramycin_28_days	126438	99550	78.73	96569	80697	63.82	24869	19.67	24869
200924160983-1-1-1	Enramycin_28_days	30301	23489	77.52	22196	17135	56.55	9734	32.12	9734
200924160984-1-1-1	Enramycin_28_days	124198	96509	77.71	93781	79657	64.14	14436	11.62	14436
200924160985-1-1-1	Enramycin_28_days	80045	61742	77.13	59256	50680	63.31	10777	13.46	10777
200924160986-1-1-1	Enramycin_28_days	106551	84726	79.52	81818	69785	65.49	25728	24.15	25728
200924160987-1-1-1	Enramycin_28_days	125709	98564	78.41	96227	82847	65.9	29058	23.12	29058
200924160988-1-1-1	Enramycin_28_days	81177	64698	79.70	59769	45591	56.16	19889	24.50	19889
200924160989-1-1-1	Enramycin_28_days	58154	45891	78.91	40714	30978	53.27	13476	23.17	13476
200924160990-1-1-1	Enramycin_28_days	276853	223807	80.84	210642	179269	64.75	52927	19.12	52927
200924160991-1-1-1	Enramycin_28_days	225713	179778	79.65	167039	138967	61.57	38301	16.97	38286
200924160992-1-1-1	Enramycin_28_days	249223	201437	80.83	191282	166154	66.67	44188	17.73	44167
200924160993-1-1-1	Enramycin_28_days	202377	164162	81.12	155988	130829	64.65	45293	22.38	45273
200924160994-1-1-1	Virginiamycin_28_days	160293	127590	79.60	124591	109860	68.54	33492	20.89	33492
200924160995-1-1-1	Virginiamycin_28_days	184604	148548	80.47	145596	132639	71.85	28972	15.69	28972
200924160996-1-1-1	Virginiamycin_28_days	10783	8470	78.55	7116	6162	57.15	1625	15.07	1625
200924160997-1-1-1	Virginiamycin_28_days	92827	74388	80.14	67538	52327	56.37	15041	16.20	15031
200924160998-1-1-1	Virginiamycin_28_days	151488	122100	80.60	115674	103117	68.07	22853	15.09	22802
200924160999-1-1-1	Virginiamycin_28_days	162945	131967	80.99	122343	105972	65.04	30572	18.76	30530
200924161000-1-1-1	Virginiamycin_28_days	188064	151136	80.36	145966	129999	69.12	46938	24.96	46933
200924161001-1-1-1	Virginiamycin_28_days	62885	50181	79.80	44950	31807	50.58	13920	22.14	13920
200924161002-1-1-1	Virginiamycin_28_days	312460	250283	80.10	231765	199402	63.82	54295	17.38	54243
200924161003-1-1-1	Virginiamycin_28_days	107675	86142	80.00	81274	66557	61.81	28415	26.39	28407
200924161004-1-1-1	Virginiamycin_28_days	30697	24200	78.84	21492	16927	55.14	6043	19.69	6033
200924161005-1-1-1	Virginiamycin_28_days	1615	1214	75.17	367	0	0	0	0.00	0
200924161006-1-1-1	Tylosin_28_days	16412	12863	78.38	11540	8149	49.65	4709	28.69	4709
200924161007-1-1-1	Tylosin_28_days	37034	29133	78.67	26252	19223	51.91	11477	30.99	11477
200924161008-1-1-1	Tylosin_28_days	39730	31342	78.89	24739	16390	41.25	12988	32.69	12988
200924161009-1-1-1	Tylosin_28_days	12343	8527	69.08	7455	5323	43.13	2880	23.33	2880
200924161010-1-1-1	Tylosin_28_days	46978	35397	75.35	32254	24153	51.41	15014	31.96	15014
200924161011-1-1-1	Tylosin_28_days	126937	100197	78.93	94034	80984	63.8	32428	25.55	32411
200924161012-1-1-1	Tylosin_28_days	126481	100122	79.16	84013	63449	50.16	30405	24.04	30405
200924161013-1-1-1	Tylosin_28_days	91907	72628	79.02	69752	59560	64.8	11872	12.92	11872
200924161014-1-1-1	Tylosin_28_days	28829	22956	79.63	19080	12662	43.92	7580	26.29	7580
200924161015-1-1-1	Tylosin_28_days	30230	24049	79.55	20219	16314	53.97	7069	23.38	7069
200924161016-1-1-1	Tylosin_28_days	35455	28549	80.52	23980	15944	44.97	8354	23.56	8354
200924161017-1-1-1	Tylosin_28_days	47622	38041	79.88	34532	25718	54	16453	34.55	16453
