# Supplementary material for: Comparison of functional-oil blend and anticoccidial antibiotics effects on performance and microbiota of broiler chickens challenged by coccidiosis
Source: PLoS One. 2022 Jul 6;17(7):e0270350. doi: 10.1371/journal.pone.0270350 (PMC9258845; doi:10.1371/journal.pone.0270350)
Supplement: S3 Table — The experiment tested seven feed additives: enramycin (8 ppm), virginiamycin (16.5 ppm), tylosin (55 ppm), CNSL–castor oil (CNSL-CO) at different doses (0.5, 0.75, and 1.00 kg/t), and the control diet (without additives) of broilers cecum samples at 28 and 42 d of trial with 12 replicates. (XLSX) [file pone.0270350.s006.xlsx]

## Sheet: abundancia_relative
Aditivo	Controle	Controle	Enramicina	Enramicina	Essential_0,5	Essential_0,5	Essential_0,75	Essential_0,75	Essential_1,00	Essential_1,00	Tilosina	Tilosina	Virginiamicina	Virginiamicina
Time	28_dias	42_dias	28_dias	42_dias	28_dias	42_dias	28_dias	42_dias	28_dias	42_dias	28_dias	42_dias	28_dias	42_dias
Phylum
p__Euryarchaeota	0.00%	0.00%	0.00%	0.00%	0.00%	0.00%	0.00%	0.00%	0.00%	0.00%	0.17%	0.00%	0.00%	0.00%
p__Actinobacteriota	0.68%	0.26%	0.81%	1.58%	1.12%	1.00%	0.43%	0.62%	1.22%	1.77%	0.95%	0.71%	1.10%	1.02%
p__Bacteroidota	1.73%	8.82%	2.88%	10.11%	3.90%	10.40%	2.17%	11.36%	2.86%	8.91%	2.61%	9.74%	2.86%	12.00%
p__Campilobacterota	0.01%	0.33%	0.10%	0.49%	0.03%	0.67%	0.00%	0.48%	0.00%	0.03%	0.00%	0.02%	0.04%	0.11%
p__Cyanobacteria	5.31%	0.28%	4.32%	0.72%	4.47%	0.59%	4.29%	0.28%	2.17%	0.32%	0.32%	0.08%	5.82%	0.20%
p__Desulfobacterota	0.05%	0.00%	0.00%	0.06%	0.02%	0.03%	0.00%	0.02%	0.00%	0.00%	0.00%	0.04%	0.00%	0.12%
p__Firmicutes	90.05%	89.74%	90.55%	86.03%	88.73%	86.16%	92.95%	85.24%	93.19%	87.49%	95.16%	87.05%	89.35%	84.33%
p__Proteobacteria	0.72%	0.56%	0.76%	1.00%	0.46%	1.15%	0.00%	2.00%	0.56%	1.48%	0.54%	2.36%	0.34%	1.97%
p__Verrucomicrobiota	1.46%	0.00%	0.60%	0.00%	1.27%	0.00%	0.15%	0.00%	0.00%	0.00%	0.24%	0.00%	0.50%	0.26%
Family
f__Methanobacteriaceae	0.00%	0.00%	0.00%	0.00%	0.00%	0.00%	0.00%	0.00%	0.00%	0.00%	0.17%	0.00%	0.00%	0.00%
f__Bifidobacteriaceae	0.00%	0.00%	0.24%	0.60%	0.00%	0.74%	0.05%	0.16%	0.84%	1.17%	0.55%	0.31%	0.23%	0.51%
f__Atopobiaceae	0.00%	0.00%	0.00%	0.00%	0.00%	0.00%	0.00%	0.00%	0.00%	0.00%	0.00%	0.00%	0.51%	0.00%
f__Eggerthellaceae	0.68%	0.26%	0.57%	0.98%	1.12%	0.27%	0.38%	0.46%	0.39%	0.60%	0.40%	0.40%	0.35%	0.51%
f__Bacteroidaceae	0.20%	4.96%	0.30%	4.88%	0.56%	4.87%	0.12%	5.11%	0.33%	4.01%	1.86%	7.36%	0.26%	6.37%
f__Barnesiellaceae	0.48%	0.54%	0.58%	0.23%	1.53%	1.07%	1.09%	0.43%	1.56%	0.44%	0.10%	0.01%	0.36%	1.69%
f__Marinifilaceae	0.00%	0.14%	0.01%	0.06%	0.02%	0.28%	0.00%	0.00%	0.00%	0.06%	0.04%	0.15%	0.00%	0.00%
f__Muribaculaceae	0.00%	0.00%	0.00%	0.58%	0.00%	0.00%	0.00%	0.05%	0.00%	0.00%	0.00%	0.00%	0.00%	0.00%
f__Rikenellaceae	1.05%	2.45%	1.96%	3.30%	1.35%	2.69%	0.96%	4.77%	0.76%	4.10%	0.51%	1.23%	2.12%	3.48%
f__Tannerellaceae	0.00%	0.73%	0.02%	1.05%	0.44%	1.49%	0.00%	1.00%	0.20%	0.25%	0.11%	0.99%	0.12%	0.46%
f__Flavobacteriaceae	0.00%	0.00%	0.00%	0.00%	0.00%	0.00%	0.00%	0.00%	0.00%	0.04%	0.00%	0.00%	0.00%	0.00%
f__Campylobacteraceae	0.01%	0.28%	0.00%	0.49%	0.00%	0.37%	0.00%	0.48%	0.00%	0.03%	0.00%	0.02%	0.03%	0.11%
f__Helicobacteraceae	0.00%	0.05%	0.10%	0.00%	0.03%	0.31%	0.00%	0.00%	0.00%	0.00%	0.00%	0.00%	0.01%	0.00%
f__Gastranaerophilales	5.31%	0.28%	4.32%	0.72%	4.47%	0.59%	4.29%	0.28%	2.17%	0.32%	0.32%	0.08%	5.82%	0.20%
f__Desulfovibrionaceae	0.05%	0.00%	0.00%	0.06%	0.02%	0.03%	0.00%	0.02%	0.00%	0.00%	0.00%	0.04%	0.00%	0.12%
f__Acholeplasmataceae	0.00%	0.03%	0.00%	0.00%	0.00%	0.00%	0.00%	0.02%	0.00%	0.00%	0.00%	0.04%	0.00%	0.16%
f__Bacillaceae	0.15%	0.40%	0.06%	0.13%	0.11%	0.26%	0.00%	0.13%	0.00%	0.02%	0.26%	0.24%	0.23%	0.45%
f__Erysipelatoclostridiaceae	7.39%	4.91%	3.41%	2.56%	2.66%	4.58%	5.13%	2.50%	2.60%	1.32%	3.99%	2.79%	3.01%	1.12%
f__Erysipelotrichaceae	2.63%	1.15%	1.40%	0.48%	3.11%	0.25%	2.54%	0.15%	4.34%	0.94%	0.50%	0.19%	1.25%	0.62%
f__Izemoplasmatales	0.00%	0.00%	0.00%	0.00%	0.00%	0.00%	0.00%	0.00%	0.00%	0.00%	0.00%	0.00%	0.00%	0.03%
f__Enterococcaceae	0.00%	0.17%	0.15%	0.00%	0.26%	0.00%	0.09%	0.00%	0.00%	0.09%	0.06%	0.00%	0.00%	0.00%
f__Lactobacillaceae	10.59%	6.14%	11.30%	4.95%	19.27%	4.52%	17.03%	9.96%	23.07%	5.75%	10.68%	2.06%	7.41%	2.41%
f__Streptococcaceae	0.80%	0.27%	0.02%	0.04%	0.70%	0.28%	4.24%	0.00%	0.50%	0.00%	0.00%	0.00%	0.00%	0.00%
f__RF39	3.03%	1.59%	3.34%	0.40%	2.49%	1.12%	2.81%	0.62%	2.57%	0.87%	3.81%	1.87%	4.72%	0.58%
f__Christensenellaceae	5.38%	1.06%	6.26%	1.08%	6.47%	0.47%	8.72%	0.64%	7.49%	1.12%	3.07%	0.65%	9.21%	1.51%
f__Clostridia_UCG.014	12.04%	8.35%	9.52%	4.61%	7.76%	6.49%	11.04%	7.26%	6.98%	6.00%	8.60%	3.51%	10.00%	2.06%
f__Clostridia_vadinBB60_group	0.39%	1.09%	0.46%	0.21%	0.34%	0.52%	0.00%	0.00%	0.00%	0.44%	0.31%	0.82%	0.47%	0.59%
f__Anaerofustaceae	0.00%	0.00%	0.01%	0.00%	0.00%	0.00%	0.00%	0.00%	0.00%	0.00%	0.00%	0.00%	0.02%	0.00%
f__Eubacteriaceae	0.24%	0.05%	0.03%	0.00%	0.02%	0.00%	0.00%	0.00%	0.00%	0.00%	0.00%	0.03%	0.24%	0.00%
f__Defluviitaleaceae	0.10%	0.00%	0.31%	0.00%	0.04%	0.01%	0.00%	0.00%	0.04%	0.00%	0.00%	0.00%	0.17%	0.00%
f__Lachnospiraceae	16.28%	21.99%	23.86%	36.28%	15.55%	22.31%	13.10%	30.37%	15.44%	22.97%	19.38%	27.98%	23.86%	30.62%
f__Monoglobaceae	0.53%	1.28%	1.74%	1.11%	0.69%	1.06%	1.32%	1.09%	2.47%	0.71%	1.70%	1.72%	2.14%	0.86%
f__.Eubacterium._coprostanoligenes_group	3.05%	2.83%	3.12%	2.33%	2.61%	2.78%	2.66%	2.84%	2.69%	3.55%	6.76%	3.44%	3.45%	4.39%
f__Butyricicoccaceae	3.77%	5.80%	1.86%	2.48%	2.75%	4.60%	1.47%	2.37%	1.69%	3.96%	4.06%	4.36%	1.84%	5.33%
f__Oscillospiraceae	6.99%	12.58%	5.37%	7.46%	6.40%	11.96%	7.25%	6.03%	7.35%	9.95%	9.08%	10.34%	6.87%	7.78%
f__Ruminococcaceae	15.84%	19.80%	16.97%	20.50%	16.18%	23.52%	15.13%	20.08%	14.25%	29.17%	22.18%	26.80%	13.46%	23.79%
f__UCG.010	0.00%	0.00%	0.03%	0.00%	0.03%	0.05%	0.00%	0.00%	0.00%	0.00%	0.00%	0.00%	0.00%	0.00%
f__Peptococcaceae	0.12%	0.00%	0.17%	0.00%	0.04%	0.00%	0.07%	0.00%	0.15%	0.00%	0.00%	0.00%	0.09%	0.00%
f__Anaerovoracaceae	0.46%	0.21%	0.68%	0.22%	0.32%	0.29%	0.28%	0.20%	0.38%	0.28%	0.29%	0.14%	0.34%	0.23%
f__Peptostreptococcaceae	0.00%	0.00%	0.05%	0.00%	0.14%	0.00%	0.05%	0.00%	0.04%	0.00%	0.37%	0.00%	0.16%	0.00%
f__Acidaminococcaceae	0.00%	0.00%	0.00%	0.00%	0.00%	0.00%	0.00%	0.09%	0.00%	0.00%	0.00%	0.00%	0.05%	0.02%
f__Selenomonadaceae	0.00%	0.00%	0.02%	1.17%	0.00%	1.00%	0.00%	0.62%	0.10%	0.34%	0.00%	0.00%	0.00%	1.77%
f__Veillonellaceae	0.00%	0.00%	0.00%	0.00%	0.00%	0.00%	0.00%	0.13%	0.00%	0.00%	0.00%	0.00%	0.00%	0.00%
f__uncultured	0.00%	0.04%	0.01%	0.00%	0.00%	0.08%	0.00%	0.00%	0.00%	0.00%	0.00%	0.04%	0.00%	0.09%
f__Sutterellaceae	0.00%	0.16%	0.00%	0.29%	0.00%	0.07%	0.00%	0.46%	0.00%	0.03%	0.00%	0.79%	0.00%	0.23%
f__Enterobacteriaceae	0.72%	0.37%	0.75%	0.71%	0.45%	0.99%	0.00%	1.54%	0.56%	1.45%	0.54%	1.53%	0.34%	1.65%
f__Akkermansiaceae	1.46%	0.00%	0.60%	0.00%	1.27%	0.00%	0.15%	0.00%	0.00%	0.00%	0.24%	0.00%	0.50%	0.26%
Unknown	0.25%	0.02%	0.41%	0.02%	0.80%	0.09%	0.02%	0.13%	1.01%	0.00%	0.05%	0.07%	0.35%	0.00%
Genus
g__Methanobrevibacter	0.00%	0.00%	0.00%	0.00%	0.00%	0.00%	0.00%	0.00%	0.00%	0.00%	0.17%	0.00%	0.00%	0.00%
g__Bifidobacterium	0.00%	0.00%	0.24%	0.60%	0.00%	0.74%	0.05%	0.16%	0.84%	1.17%	0.55%	0.31%	0.23%	0.51%
g__Olsenella	0.00%	0.00%	0.00%	0.00%	0.00%	0.00%	0.00%	0.00%	0.00%	0.00%	0.00%	0.00%	0.51%	0.00%
g__CHKCI002	0.49%	0.26%	0.49%	0.98%	0.81%	0.27%	0.26%	0.46%	0.39%	0.60%	0.40%	0.40%	0.35%	0.51%
g__Gordonibacter	0.19%	0.00%	0.08%	0.00%	0.31%	0.00%	0.12%	0.00%	0.00%	0.00%	0.00%	0.00%	0.00%	0.00%
g__Bacteroides	0.20%	4.96%	0.30%	4.88%	0.56%	4.87%	0.12%	5.11%	0.33%	4.01%	1.86%	7.36%	0.26%	6.37%
g__Barnesiella	0.44%	0.50%	0.52%	0.23%	1.50%	1.07%	1.09%	0.19%	1.55%	0.44%	0.00%	0.00%	0.33%	1.69%
g__Coprobacter	0.00%	0.00%	0.04%	0.00%	0.00%	0.00%	0.00%	0.07%	0.02%	0.00%	0.05%	0.01%	0.03%	0.00%
f__Barnesiellaceae_g__uncultured	0.04%	0.04%	0.03%	0.00%	0.03%	0.00%	0.00%	0.17%	0.00%	0.00%	0.05%	0.00%	0.00%	0.00%
g__Butyricimonas	0.00%	0.08%	0.01%	0.06%	0.02%	0.28%	0.00%	0.00%	0.00%	0.06%	0.04%	0.15%	0.00%	0.00%
g__Odoribacter	0.00%	0.05%	0.00%	0.00%	0.00%	0.00%	0.00%	0.00%	0.00%	0.00%	0.00%	0.00%	0.00%	0.00%
g__Muribaculaceae	0.00%	0.00%	0.00%	0.58%	0.00%	0.00%	0.00%	0.05%	0.00%	0.00%	0.00%	0.00%	0.00%	0.00%
g__Alistipes	1.05%	2.45%	1.92%	3.30%	1.33%	2.69%	0.96%	4.72%	0.73%	4.10%	0.51%	1.23%	2.08%	3.48%
g__Rikenella	0.00%	0.00%	0.04%	0.00%	0.01%	0.00%	0.00%	0.05%	0.02%	0.00%	0.00%	0.00%	0.03%	0.00%
g__Parabacteroides	0.00%	0.73%	0.02%	1.05%	0.44%	1.49%	0.00%	1.00%	0.20%	0.25%	0.11%	0.99%	0.12%	0.46%
f__Flavobacteriaceae_g__uncultured	0.00%	0.00%	0.00%	0.00%	0.00%	0.00%	0.00%	0.00%	0.00%	0.04%	0.00%	0.00%	0.00%	0.00%
g__Campylobacter	0.01%	0.28%	0.00%	0.49%	0.00%	0.37%	0.00%	0.48%	0.00%	0.03%	0.00%	0.02%	0.03%	0.11%
g__Helicobacter	0.00%	0.05%	0.10%	0.00%	0.03%	0.31%	0.00%	0.00%	0.00%	0.00%	0.00%	0.00%	0.01%	0.00%
g__Gastranaerophilales	5.31%	0.28%	4.32%	0.72%	4.47%	0.59%	4.29%	0.28%	2.17%	0.32%	0.32%	0.08%	5.82%	0.20%
g__Bilophila	0.05%	0.00%	0.00%	0.06%	0.02%	0.03%	0.00%	0.01%	0.00%	0.00%	0.00%	0.04%	0.00%	0.12%
f__Desulfovibrionaceae_g__uncultured	0.00%	0.00%	0.00%	0.00%	0.00%	0.00%	0.00%	0.01%	0.00%	0.00%	0.00%	0.00%	0.00%	0.00%
g__Anaeroplasma	0.00%	0.03%	0.00%	0.00%	0.00%	0.00%	0.00%	0.02%	0.00%	0.00%	0.00%	0.04%	0.00%	0.16%
g__Bacillus	0.15%	0.40%	0.06%	0.13%	0.11%	0.26%	0.00%	0.13%	0.00%	0.02%	0.26%	0.24%	0.23%	0.45%
g__Erysipelatoclostridium	7.39%	4.91%	3.41%	2.56%	2.66%	4.58%	5.13%	2.50%	2.60%	1.32%	3.99%	2.79%	3.01%	1.12%
g__Erysipelotrichaceae	2.56%	1.05%	1.36%	0.42%	3.11%	0.21%	2.54%	0.07%	4.34%	0.94%	0.50%	0.14%	1.19%	0.50%
g__Holdemania	0.00%	0.00%	0.02%	0.00%	0.00%	0.00%	0.00%	0.00%	0.00%	0.00%	0.00%	0.00%	0.06%	0.00%
g__Merdibacter	0.07%	0.06%	0.00%	0.03%	0.00%	0.04%	0.00%	0.08%	0.00%	0.00%	0.00%	0.03%	0.00%	0.03%
f__Erysipelotrichaceae_g__uncultured	0.00%	0.05%	0.03%	0.03%	0.00%	0.00%	0.00%	0.00%	0.00%	0.00%	0.00%	0.02%	0.00%	0.06%
g__Izemoplasmatales	0.00%	0.00%	0.00%	0.00%	0.00%	0.00%	0.00%	0.00%	0.00%	0.00%	0.00%	0.00%	0.00%	0.03%
g__Enterococcus	0.00%	0.17%	0.15%	0.00%	0.26%	0.00%	0.09%	0.00%	0.00%	0.09%	0.06%	0.00%	0.00%	0.00%
g__Lactobacillus	10.59%	6.14%	11.30%	4.95%	19.27%	4.52%	17.03%	9.96%	23.07%	5.75%	10.68%	2.06%	7.41%	2.41%
g__Streptococcus	0.80%	0.27%	0.02%	0.04%	0.70%	0.28%	4.24%	0.00%	0.50%	0.00%	0.00%	0.00%	0.00%	0.00%
g__RF39	3.03%	1.59%	3.34%	0.40%	2.49%	1.12%	2.81%	0.62%	2.57%	0.87%	3.81%	1.87%	4.72%	0.58%
g__Christensenellaceae_R.7_group	5.38%	1.06%	6.26%	1.08%	6.47%	0.47%	8.72%	0.64%	7.49%	1.12%	3.07%	0.65%	9.21%	1.51%
g__Clostridia_UCG.014	12.04%	8.35%	9.52%	4.61%	7.76%	6.49%	11.04%	7.26%	6.98%	6.00%	8.60%	3.51%	10.00%	2.06%
g__Clostridia_vadinBB60_group	0.39%	1.09%	0.46%	0.21%	0.34%	0.52%	0.00%	0.00%	0.00%	0.44%	0.31%	0.82%	0.47%	0.59%
g__Anaerofustis	0.00%	0.00%	0.01%	0.00%	0.00%	0.00%	0.00%	0.00%	0.00%	0.00%	0.00%	0.00%	0.02%	0.00%
g__Eubacterium	0.24%	0.05%	0.03%	0.00%	0.02%	0.00%	0.00%	0.00%	0.00%	0.00%	0.00%	0.03%	0.24%	0.00%
g__Defluviitaleaceae_UCG.011	0.10%	0.00%	0.31%	0.00%	0.04%	0.01%	0.00%	0.00%	0.04%	0.00%	0.00%	0.00%	0.17%	0.00%
g__.Eubacterium._hallii_group	0.00%	0.16%	0.12%	0.00%	0.00%	0.00%	0.00%	0.06%	0.00%	0.11%	0.00%	0.00%	0.25%	0.00%
g__.Eubacterium._oxidoreducens_group	0.00%	0.00%	0.00%	0.00%	0.00%	0.02%	0.00%	0.01%	0.00%	0.00%	0.00%	0.02%	0.00%	0.00%
g__.Ruminococcus._torques_group	2.69%	4.90%	9.44%	6.39%	3.12%	4.13%	4.94%	5.58%	4.87%	4.57%	3.81%	2.64%	4.57%	6.98%
g__ASF356	0.00%	0.00%	0.00%	0.00%	0.00%	0.00%	0.00%	0.00%	0.00%	0.00%	0.00%	0.07%	0.00%	0.00%
g__Blautia	2.58%	0.40%	1.16%	1.95%	1.57%	0.76%	1.47%	1.65%	3.05%	1.34%	4.07%	0.72%	3.49%	2.65%
g__CHKCI001	0.04%	0.11%	0.00%	0.10%	0.00%	0.15%	0.14%	0.07%	0.00%	0.00%	0.00%	0.20%	0.00%	0.14%
g__Frisingicoccus	0.00%	0.00%	0.00%	0.00%	0.00%	0.00%	0.11%	0.00%	0.00%	0.00%	0.00%	0.00%	0.00%	0.00%
g__GCA.900066575	0.00%	0.35%	0.00%	0.23%	0.00%	0.51%	0.00%	0.14%	0.00%	0.00%	0.00%	0.37%	0.00%	0.30%
g__Lachnoclostridium	0.84%	2.15%	1.14%	2.95%	0.48%	1.70%	0.59%	1.59%	0.39%	0.77%	1.11%	2.02%	1.92%	1.91%
g__Lachnospiraceae_NC2004_group	0.00%	0.00%	0.00%	0.00%	0.00%	0.07%	0.00%	0.00%	0.00%	0.00%	0.00%	0.00%	0.00%	0.00%
g__Lachnospiraceae_UCG.004	0.00%	0.01%	0.00%	0.00%	0.00%	0.00%	0.00%	0.00%	0.00%	0.00%	0.00%	0.00%	0.00%	0.00%
g__Marvinbryantia	0.00%	0.14%	0.00%	0.00%	0.88%	0.00%	0.26%	0.16%	0.00%	0.00%	0.00%	0.00%	1.56%	0.00%
g__Sellimonas	0.38%	0.46%	0.50%	0.41%	0.00%	0.91%	0.00%	0.97%	0.00%	0.92%	0.50%	0.38%	0.34%	0.09%
g__Shuttleworthia	1.75%	2.89%	1.62%	4.46%	0.92%	2.46%	1.00%	4.31%	1.12%	3.04%	2.12%	3.65%	1.93%	2.49%
g__Tuzzerella	0.00%	0.12%	0.00%	0.00%	0.00%	0.00%	0.00%	0.00%	0.00%	0.00%	0.00%	0.00%	0.00%	0.00%
g__Tyzzerella	0.27%	0.85%	0.08%	0.33%	0.28%	0.65%	0.12%	0.54%	0.00%	0.65%	0.55%	0.89%	0.00%	0.87%
g__UC5.1.2E3	0.90%	0.09%	0.79%	0.76%	0.43%	0.00%	0.21%	0.43%	1.83%	0.93%	0.77%	0.00%	1.13%	0.88%
g__Monoglobus	0.53%	1.28%	1.74%	1.11%	0.69%	1.06%	1.32%	1.09%	2.47%	0.71%	1.70%	1.72%	2.14%	0.86%
g__.Eubacterium._coprostanoligenes_group	3.05%	2.83%	3.12%	2.33%	2.61%	2.78%	2.66%	2.84%	2.69%	3.55%	6.76%	3.44%	3.45%	4.39%
g__Butyricicoccus	3.58%	5.80%	1.80%	2.48%	2.75%	4.57%	1.47%	2.37%	1.69%	3.96%	4.06%	4.30%	1.84%	5.30%
g__UCG.009	0.00%	0.00%	0.00%	0.00%	0.00%	0.02%	0.00%	0.00%	0.00%	0.00%	0.00%	0.00%	0.00%	0.03%
g__Colidextribacter	0.00%	0.28%	0.00%	0.00%	0.00%	0.23%	0.00%	0.07%	0.00%	0.00%	0.00%	0.14%	0.00%	0.00%
g__Flavonifractor	0.00%	0.09%	0.06%	0.62%	0.00%	0.22%	0.00%	0.51%	0.06%	0.33%	0.00%	0.66%	0.15%	0.40%
g__Intestinimonas	0.00%	1.89%	0.00%	0.12%	0.00%	0.00%	0.00%	0.00%	0.00%	0.00%	0.00%	0.05%	0.00%	0.75%
g__NK4A214_group	2.40%	0.94%	1.22%	1.18%	1.22%	0.54%	2.19%	0.00%	1.26%	0.87%	2.86%	0.71%	0.63%	0.00%
g__Oscillibacter	0.00%	0.22%	0.09%	0.19%	0.09%	0.37%	0.00%	0.37%	0.00%	0.22%	0.00%	0.20%	0.04%	0.15%
g__UCG.005	1.63%	2.08%	0.39%	0.17%	1.26%	0.53%	1.94%	0.47%	3.27%	0.99%	1.69%	1.36%	1.03%	0.73%
f__Oscillospiraceae_g__uncultured	0.22%	1.21%	0.78%	1.35%	0.34%	0.69%	0.30%	0.72%	0.26%	0.42%	0.14%	0.89%	0.53%	0.85%
g__Anaerofilum	0.00%	0.09%	0.00%	0.00%	0.00%	0.02%	0.00%	0.09%	0.00%	0.00%	0.00%	0.07%	0.00%	0.05%
g__Anaerotruncus	0.18%	0.71%	0.00%	0.69%	0.11%	0.57%	0.00%	0.58%	0.00%	1.11%	0.00%	1.47%	0.00%	1.00%
g__CAG.352	0.15%	0.52%	0.71%	0.13%	0.71%	0.00%	0.48%	0.18%	0.90%	0.00%	1.29%	0.19%	0.77%	0.00%
g__Candidatus_Soleaferrea	0.00%	0.00%	0.00%	0.00%	0.13%	0.00%	0.00%	0.00%	0.00%	0.00%	0.00%	0.00%	0.00%	0.00%
g__Caproiciproducens	0.00%	0.00%	0.00%	0.00%	0.00%	0.54%	0.00%	0.00%	0.00%	0.00%	0.00%	0.00%	0.00%	0.08%
g__DTU089	0.19%	1.20%	0.28%	0.54%	0.25%	1.38%	0.00%	0.23%	0.19%	2.14%	0.52%	1.73%	0.07%	0.71%
g__Faecalibacterium	0.50%	5.38%	0.60%	2.69%	0.44%	6.34%	0.00%	5.08%	0.28%	6.84%	3.62%	6.76%	0.00%	6.84%
g__Fournierella	0.00%	0.36%	0.00%	0.00%	0.00%	0.50%	0.00%	0.33%	0.00%	0.11%	0.32%	0.07%	0.26%	0.00%
g__Incertae_Sedis	0.63%	1.39%	1.38%	2.10%	1.07%	2.37%	0.00%	2.26%	1.27%	2.65%	1.11%	1.79%	2.01%	0.95%
g__Negativibacillus	0.06%	0.86%	0.12%	0.91%	0.11%	1.38%	0.00%	1.12%	0.11%	0.74%	0.77%	1.90%	0.00%	1.42%
g__Paludicola	0.14%	0.07%	0.17%	0.04%	0.00%	0.03%	0.00%	0.19%	0.00%	0.00%	0.00%	0.03%	0.00%	0.00%
g__Ruminococcus	0.07%	0.23%	0.05%	0.00%	0.32%	0.24%	0.30%	0.00%	0.00%	0.08%	0.06%	0.00%	0.23%	0.18%
g__Subdoligranulum	11.48%	5.97%	9.40%	9.52%	9.51%	6.84%	14.17%	7.69%	9.95%	12.09%	12.64%	9.24%	7.03%	9.51%
f__Ruminococcaceae_g__uncultured	1.38%	1.20%	2.37%	1.93%	1.66%	1.87%	0.17%	0.84%	0.17%	1.91%	0.55%	0.68%	1.66%	0.94%
g__UCG.010	0.00%	0.00%	0.03%	0.00%	0.03%	0.05%	0.00%	0.00%	0.00%	0.00%	0.00%	0.00%	0.00%	0.00%
f__Peptococcaceae_g__uncultured	0.12%	0.00%	0.17%	0.00%	0.04%	0.00%	0.07%	0.00%	0.15%	0.00%	0.00%	0.00%	0.09%	0.00%
g__Family_XIII_AD3011_group	0.11%	0.04%	0.14%	0.00%	0.05%	0.00%	0.00%	0.00%	0.07%	0.00%	0.00%	0.00%	0.00%	0.10%
g__Family_XIII_UCG.001	0.00%	0.00%	0.00%	0.01%	0.00%	0.00%	0.00%	0.01%	0.00%	0.00%	0.00%	0.00%	0.00%	0.00%
g__Romboutsia	0.00%	0.00%	0.05%	0.00%	0.14%	0.00%	0.05%	0.00%	0.04%	0.00%	0.37%	0.00%	0.16%	0.00%
g__Phascolarctobacterium	0.00%	0.00%	0.00%	0.00%	0.00%	0.00%	0.00%	0.09%	0.00%	0.00%	0.00%	0.00%	0.05%	0.02%
g__Megamonas	0.00%	0.00%	0.02%	1.17%	0.00%	1.00%	0.00%	0.62%	0.10%	0.34%	0.00%	0.00%	0.00%	1.77%
g__Dialister	0.00%	0.00%	0.00%	0.00%	0.00%	0.00%	0.00%	0.13%	0.00%	0.00%	0.00%	0.00%	0.00%	0.00%
o__Rhodospirillales_f__uncultured_g__uncultured	0.00%	0.04%	0.01%	0.00%	0.00%	0.08%	0.00%	0.00%	0.00%	0.00%	0.00%	0.04%	0.00%	0.09%
g__Parasutterella	0.00%	0.16%	0.00%	0.29%	0.00%	0.07%	0.00%	0.46%	0.00%	0.03%	0.00%	0.79%	0.00%	0.23%
g__Escherichia.Shigella	0.72%	0.37%	0.75%	0.71%	0.45%	0.99%	0.00%	1.54%	0.56%	1.45%	0.54%	1.53%	0.34%	1.65%
g__Akkermansia	1.46%	0.00%	0.60%	0.00%	1.27%	0.00%	0.15%	0.00%	0.00%	0.00%	0.24%	0.00%	0.50%	0.26%
Unknown	11.41%	17.25%	14.75%	24.71%	14.33%	22.15%	7.36%	20.58%	9.40%	19.55%	12.48%	26.51%	15.28%	21.47%

## Sheet: Página1
Aditivo	Controle	Essential_1,00
f__Methanobacteriaceae	0.00%	0.00%
f__Atopobiaceae	0.00%	0.00%
f__Marinifilaceae	0.00%	0.00%
f__Muribaculaceae	0.00%	0.00%
f__Flavobacteriaceae	0.00%	0.00%
f__Campylobacteraceae	0.01%	0.00%
f__Helicobacteraceae	0.00%	0.00%
f__Desulfovibrionaceae	0.05%	0.00%
f__Acholeplasmataceae	0.00%	0.00%
f__Bacillaceae	0.15%	0.00%
f__Izemoplasmatales	0.00%	0.00%
f__Enterococcaceae	0.00%	0.00%
f__Clostridia_vadinBB60_group	0.39%	0.00%
f__Anaerofustaceae	0.00%	0.00%
f__Eubacteriaceae	0.24%	0.00%
f__UCG.010	0.00%	0.00%
f__Acidaminococcaceae	0.00%	0.00%
f__Veillonellaceae	0.00%	0.00%
f__uncultured	0.00%	0.00%
f__Sutterellaceae	0.00%	0.00%
f__Akkermansiaceae	1.46%	0.00%
f__Defluviitaleaceae	0.10%	0.04%
f__Peptostreptococcaceae	0.00%	0.04%
f__Selenomonadaceae	0.00%	0.10%
f__Peptococcaceae	0.12%	0.15%
f__Tannerellaceae	0.00%	0.20%
f__Bacteroidaceae	0.20%	0.33%
f__Anaerovoracaceae	0.46%	0.38%
f__Eggerthellaceae	0.68%	0.39%
f__Streptococcaceae	0.80%	0.50%
f__Enterobacteriaceae	0.72%	0.56%
f__Rikenellaceae	1.05%	0.76%
f__Bifidobacteriaceae	0.00%	0.84%
Unknown	0.25%	1.01%
f__Barnesiellaceae	0.48%	1.56%
f__Butyricicoccaceae	3.77%	1.69%
f__Ruminococcaceae	15.84%	14.25%
f__Lachnospiraceae	16.28%	15.44%
f__Gastranaerophilales	5.31%	2.17%
f__Monoglobaceae	0.53%	2.47%
f__RF39	3.03%	2.57%
f__Erysipelatoclostridiaceae	7.39%	2.60%
f__.Eubacterium._coprostanoligenes_group	3.05%	2.69%
f__Lactobacillaceae	10.59%	23.07%
f__Erysipelotrichaceae	2.63%	4.34%
f__Clostridia_UCG.014	12.04%	6.98%
f__Oscillospiraceae	6.99%	7.35%
f__Christensenellaceae	5.38%	7.49%
